# Supplementary material for: Efficient Method of (S)-Nicotine Synthesis
Source: Molecules. 2024 Dec 4;29(23):5731. doi: 10.3390/molecules29235731 (PMC11643282; doi:10.3390/molecules29235731)
Supplement: Supplementary file 1 [file molecules-29-05731-s001.zip]

Archive with 1 entries (1 files):
- molecules-3300587-supplementary.pdf
